# Supplementary material for: Polymethylenetetrazole: Synthesis, Characterization, and Energetic Properties
Source: Molecules. 2024 Jul 18;29(14):3389. doi: 10.3390/molecules29143389 (PMC11280064; doi:10.3390/molecules29143389)
Supplement: Supplementary file 1 [file molecules-29-03389-s001.zip]

Archive with 1 entries (1 files):
- molecules-3093910-supplementary.pdf
